# Supplementary material for: miRCat2: accurate prediction of plant and animal microRNAs from next-generation sequencing datasets
Source: Bioinformatics. 2017 Apr 12;33(16):2446–54. doi: 10.1093/bioinformatics/btx210 (PMC5870699; doi:10.1093/bioinformatics/btx210)
Supplement: Supplementary Data SD4 [file supplementary_data_sd4_btx210.xlsx]

## Sheet: Sheet1
Table SD3. For each organism is given information about the genome, files with links to donwload page, adaptor sequence and number of redundant and non-redundant sequences in each file.
Type of test	Organism	File name	Adaptor	No. of redundant sequences	No. of non-redundant sequences
	AMINALS
Performance table	HUMAN Brain	Genome	hg38.fa	http://hgdownload.cse.ucsc.edu/downloads.html#human
		Download link:	http://www.ncbi.nlm.nih.gov/geo/query/acc.cgi?acc=GSE18012
		Publication:	Somel M, Guo S, Fu N, Yan Z et al. MicroRNA, mRNA, and protein expression link development and aging in human and macaque brain. Genome Res 2010
		GSM450597_hsa_01	TCGTAT	656247	288309
		GSM450598_hsa_02	TCGTAT	803712	434042
		GSM450599_hsa_03	TCGTAT	779917	462891
		GSM450600_hsa_04	TCGTAT	783817	445626
		GSM450601_hsa_05	TCGTAT	1533957	1089906
		GSM450602_hsa_06	TCGTAT	1228100	843499
		GSM450603_hsa_07	TCGTAT	579269	261340
		GSM450604_hsa_08	TCGTAT	609969	288872
		GSM450605_hsa_09	TCGTAT	1256059	851207
		GSM450606_hsa_10	TCGTAT	681078	382776
		GSM450607_hsa_11	TCGTAT	678752	340795
		GSM450608_hsa_12	TCGTAT	994650	506129
		GSM450609_hsa_13	TCGTAT	958792	583140
		GSM450610_hsa_14	TCGTAT	814031	485725
Performance table	HUMAN Brain	Genome	hg38.fa	http://hgdownload.cse.ucsc.edu/downloads.html#human
		Download link:	http://www.ncbi.nlm.nih.gov/geo/query/acc.cgi?acc=GSE22068
		Publication:	Shin C, Nam JW, Farh KK, Chiang HR et al. Expanding the microRNA targeting code: functional sites with centered pairing. Mol Cell 2010 Jun 25;38(6):789-802. PMID: 20620952
		GSM548638_Human_brain_smallRNA_processed_01	TCGTAT	2578529	86983
		GSM548639_Human_brain_smallRNA_processed_02	TCGTAT	6002007	434408
Performance table	HUMAN Liver	Genome	hg38.fa	http://hgdownload.cse.ucsc.edu/downloads.html#human
		Download link:	http://www.ncbi.nlm.nih.gov/geo/query/acc.cgi?acc=GSE21279
		Publication:	Hou J, Lin L, Zhou W, Wang Z et al. Identification of miRNomes in human liver and hepatocellular carcinoma reveals miR-199a/b-3p as therapeutic target for hepatocellular carcinoma. Cancer Cell 2011 Feb 15;19(2):232-43. PMID: 21316602
		SRR039611	TCGTAT	8776019	354887
		SRR039612	TCGTAT	13127512	393009
		SRR039613	TCGTAT	12665893	347973
Performance table	HUMAN Peripheral Blood	Genome	hg38.fa	http://hgdownload.cse.ucsc.edu/downloads.html#human
		Download link:	http://www.ncbi.nlm.nih.gov/geo/query/acc.cgi?acc=GSE19812
		Publication:	Vaz C, Ahmad HM, Sharma P, Gupta R et al. Analysis of microRNA transcriptome by deep sequencing of small RNA libraries of peripheral blood. BMC Genomics 2010 May 7;11:288. PMID: 20459673
		SRR039190	TCGTAT	3821180	519086
		SRR039191	TCGTAT	2991396	107758
		SRR039192	TCGTAT	4447014	648478
		SRR039193	TCGTAT	5400416	221619
DE cumulative plots	HUMAN	Genome	hg38.fa	http://hgdownload.cse.ucsc.edu/downloads.html#human
		Download link:	http://www.ncbi.nlm.nih.gov/geo/query/acc.cgi?acc=GSE77989
		Publication:	Kim YK, Kim B, Kim VN. Re-evaluation of the roles of DROSHA, Exportin 5, and DICER in microRNA biogenesis. Proc Natl Acad Sci U S A 2016 Mar 29;113(13):E1881-9. PMID: 26976605
*		SRR3174960	Parental cells (set 1) replicate 1; Homo sapiens; miRNA-Seq	TGGAATTC	4100952	211941
		SRR3174961	Parental cells (set 1) replicate 2; Homo sapiens; miRNA-Seq	TGGAATTC	3410203	208591
		SRR3174962	DROSHA KO #40 (set 1) replicate 1; Homo sapiens; miRNA-Seq	TGGAATTC	4002364	485399
		SRR3174963	DROSHA KO #40 (set 1) replicate 2; Homo sapiens; miRNA-Seq	TGGAATTC	3683842	499201
*		SRR3174964	Parental cells (set 2); Homo sapiens; miRNA-Seq	TGGAATTC	3346997	195632
		SRR3174967	DICER KO #43 (set 2); Homo sapiens; miRNA-Seq	TGGAATTC	2970762	332437
		SRR3174968	DICER KO #45 (set 2); Homo sapiens; miRNA-Seq	TGGAATTC	2792965	292062
Performance table, DE cumulative plots	Zebrafish	Genome	Danio_rerio.Zv9.dna.toplevel.fa	ftp://ftp.ensembl.org/pub/release-79/fasta/danio_rerio/dna/
		Download link:	http://www.ncbi.nlm.nih.gov/geo/query/acc.cgi?acc=GSE21503
		Publication:	Cifuentes D, Xue H, Taylor DW, Patnode H et al. A novel miRNA processing pathway independent of Dicer requires Argonaute2 catalytic activity. Science2010 Jun 25;328(5986):1694-8. PMID: 20448148
		MZago2 mutant YΔ90	ATCTCG	11954462	42048
		MZdicer mutant1 hu715	CTGTAG	306707	15045
		MZdicer mutant2 hu896	ATCTCG	95706	13061
		WT1	CTGTAG	1647570	19213
*		WT2	ATCTCG	504345	22015
Performance table	Frog	Genome	X.la v9.1	http://www.xenbase.org/other/static/ftpDatafiles.jsp
		Download link:	http://www.ncbi.nlm.nih.gov/bioproject/PRJNA292052/
		Publication:	Ahmed, Ayisha, et al. "A Database of microRNA Expression Patterns in Xenopus laevis." PloS one 10.10 (2015): e0138313.
		xla_TP1	TCGTATGC	8789399	94200
		xla_TP2	TCGTATGC	3869490	240659
		xla_TP3	TCGTATGC	5216753	283134
		xla_TP4	TCGTATGC	5661717	252909
		xla_TP5	TCGTATGC	4728509	340304
		xla_TP6	TCGTATGC	3192567	498737
Performance table	C. Elegans	Genome	ce10	http://hgdownload.cse.ucsc.edu/goldenPath/ce10/bigZips/
		Download link:	http://www.ncbi.nlm.nih.gov/geo/query/acc.cgi?acc=GSE67711
		Publication:	Garcia-Segura L, Abreu-Goodger C, Hernandez-Mendoza A, Dimitrova Dinkova TD et al. High-Throughput Profiling of Caenorhabditis elegans Starvation-Responsive microRNAs. PLoS One 2015;10(11):e0142262. PMID: 26554708
		wellfed	AGATCG	23197676	354844
		starved	AGATCG	22081438	355611
Performance table	Fly	Genome	dm6	http://hgdownload.cse.ucsc.edu/goldenPath/dm6/bigZips/
		Download link:	http://www.ncbi.nlm.nih.gov/geo/query/acc.cgi?acc=GSE61931
		Publication:	Lee M, Choi Y, Kim K, Jin H et al. Adenylation of maternally inherited microRNAs by Wispy. Mol Cell 2014 Dec 4;56(5):696-707. PMID: 25454948
		dme_Embryo_15m	TGGAAT	57188141	6986376
		dme_Embryo_30m	TGGAAT	52658886	5958479
		dme_Embryo_45m	TGGAAT	50999503	7046197
		dme_Embryo_60m	TGGAAT	48304848	6228509
		dme_wispy_0_2h	TGGAAT	37534316	2716411
Performance table	Butterfly	Genome	v1.1	http://www.butterflygenome.org/node/4
		Download link:	http://www.ncbi.nlm.nih.gov/geo/query/acc.cgi?acc=GSE23292
		Publication:	Surridge AK, Lopez-Gomollon S, Moxon S, Maroja LS et al. Characterisation and expression of microRNAs in developing wings of the neotropical butterfly Heliconius melpomene. BMC Genomics 2011 Jan 26;12:62. PMID: 21266089
		hme_melpomene	TCGTAT	4477997	230634
		hme_rosina	TCGTAT	3411650	196626
Performance table	Mouse	Genome	mm10	http://hgdownload.cse.ucsc.edu/goldenPath/mm10/bigZips/
		Download link:	http://www.ncbi.nlm.nih.gov/geo/query/acc.cgi?acc=GSE62330
		Publication:	Meng X, Yang S, Zhang Y, Wang X et al. Genetic Deficiency of Mtdh Gene in Mice Causes Male Infertility via Impaired Spermatogenesis and Alterations in the Expression of Small Non-coding RNAs. J Biol Chem 2015 May 8;290(19):11853-64. PMID: 25787082
		mm_SRR1612270	TGGAAT	794953	247314
		mm_SRR1612271	TGGAAT	2438086	589627
Performance table	Mouse	Genome	mm10	http://hgdownload.cse.ucsc.edu/goldenPath/mm10/bigZips/
		Download link:	http://www.ncbi.nlm.nih.gov/geo/query/acc.cgi?acc=GSE57138
		Publications:	Groenendyk J, Peng Z, Dudek E, Fan X et al. Interplay between the oxidoreductase PDIA6 and microRNA-322 controls the response to disrupted endoplasmic reticulum calcium homeostasis. Sci Signal 2014 Jun 10;7(329):ra54. PMID: 24917591
			Groenendyk J, Fan X, Peng Z, Ilnytskyy Y et al. Genome-wide analysis of thapsigargin-induced microRNAs and their targets in NIH3T3 cells. Genom Data 2014 Dec;2:325-7. PMID: 26484121
		mm_SRR1269676 (control rep2)	TGGAAT	3283145	55321
		mm_SRR1269677 (control rep1)	TGGAAT	3122001	48958
Performance table	Mouse	Genome	mm10	http://hgdownload.cse.ucsc.edu/goldenPath/mm10/bigZips/
		Download link:	http://www.ncbi.nlm.nih.gov/geo/query/acc.cgi?acc=GSE52023
		Publication:	Noh H, Park C, Park S, Lee YS et al. Prediction of miRNA-mRNA associations in Alzheimer's disease mice using network topology. BMC Genomics 2014 Aug 3;15:644. PMID: 25086961
		mm_SRR1023690	adaptors alredy removed in SRA	1525205	91749
		mm_SRR1023691	adaptors alredy removed in SRA	1889891	147704
		mm_SRR1023692	adaptors alredy removed in SRA	2152250	162994
		mm_SRR1023693	adaptors alredy removed in SRA	1504400	139810
		mm_SRR1023694	adaptors alredy removed in SRA	2030237	152176
		mm_SRR1023695	adaptors alredy removed in SRA	1527697	149619
		mm_SRR1023696	adaptors alredy removed in SRA	2347060	239228
		mm_SRR1023697	adaptors alredy removed in SRA	2053841	167605
Performance table, DE cumulative plots	Mouse	Genome	mm10	http://hgdownload.cse.ucsc.edu/goldenPath/mm10/bigZips/
		Download link:	http://www.ncbi.nlm.nih.gov/geo/query/acc.cgi?acc=GSE63166
		Publication:	Modzelewski AJ, Hilz S, Crate EA, Schweidenback CT et al. Dgcr8 and Dicer are essential for sex chromosome integrity during meiosis in males. J Cell Sci2015 Jun 15;128(12):2314-27. PMID: 25934699
		mm_Dgcr8KOLZ	TGGAAT	4687903	1002172
		mm_Dgcr8KOPach	TGGAAT	5389197	1363888
		mm_Dgcr8WTLZ	TGGAAT	4791117	1006478
		mm_Dgcr8WTPach	TGGAAT	4484835	1164248
		mm_DicerKOLZ	TGGAAT	5279609	1237968
		mm_DicerKOPach	TGGAAT	9024051	2038537
*		mm_DicerWTLZ	TGGAAT	5562788	1132898
		mm_DicerWTPach	TGGAAT	4584071	1184126
Performance table	Mouse	Genome	mm10	http://hgdownload.cse.ucsc.edu/goldenPath/mm10/bigZips/
		Download link:	http://www.ncbi.nlm.nih.gov/geo/query/acc.cgi?acc=GSE61345
		Publication:	Bosson AD, Zamudio JR, Sharp PA. Endogenous miRNA and target concentrations determine susceptibility to potential ceRNA competition. Mol Cell 2014 Nov 6;56(3):347-59. PMID: 25449132
		mm_SRR1573585	AGATCG	13734900	1102419
	PLANTS
Performance table	Arabidopsis Thaliana	Genome	TAIR10	ftp://ftp.ensemblgenomes.org/pub/plants/release-31/fasta/arabidopsis_thaliana/dna/
		Download link:	http://www.ncbi.nlm.nih.gov/geo/query/acc.cgi?acc=GSE28591
		Publication:	Wang H, Zhang X, Liu J, Kiba T et al. Deep sequencing of small RNAs specifically associated with Arabidopsis AGO1 and AGO4 uncovers new AGO functions. Plant J 2011 Jul;67(2):292-304. PMID: 21457371
		Arab_th_flower (WT-flower)	TCGTAT	5217907	2740001
		Arab_th_leaf (WT-leaf)	TCGTAT	5118448	2339953
		Arab_th_root (WT-root)	TCGTAT	4032575	1525001
		Arab_th_seedling (WT-seedling)	TCGTAT	4839094	1396740
Performance table, DE cumulative plots	Arabidopsis Thaliana	Genome	TAIR10	ftp://ftp.ensemblgenomes.org/pub/plants/release-31/fasta/arabidopsis_thaliana/dna/
		Download link:	https://www.ncbi.nlm.nih.gov/geo/query/acc.cgi?token=mpmvoygavzizbax&acc=GSE90771
		Publication:	Paicu C et al. miRCat2: accurate prediction of plant and animal microRNAs in next-generation sequencing datasets
*		Arab_WTA	TGGAAT	6698043	1362056
*		Arab_WTB	TGGAAT	4514395	1107616
		Arab_WTC	TGGAAT	5173805	1121815
		Arab_DCL1_KD _A	TGGAAT	2453759	879583
		Arab_DCL1_KD _B	TGGAAT	3317375	1144083
		Arab_DCL1_KD _C	TGGAAT	3967228	1267208
Performance table, DE cumulative plots	Tomato	Genome	Sly2.40	ftp://ftpmips.helmholtz-muenchen.de/plants/tomato/tomato_genome/assembly/assembly_version2.40/
		Download link:	http://www.ncbi.nlm.nih.gov/geo/query/acc.cgi?acc=GSE51959
		Publication:	Kravchik M, Sunkar R, Damodharan S, Stav R et al. Global and local perturbation of the tomato microRNA pathway by a trans-activated DICER-LIKE 1 mutant. J Exp Bot 2014 Feb;65(2):725-39. PMID: 24376253
*		to_WT1	TGGAAT	5764951	1849788
		to_WT2	TGGAAT	6533214	2289089
		to_DCL1_KD_1	TGGAAT	4586503	1734436
		to_DCL1_KD_2	TGGAAT	5261378	1873416
Performance table	Tomato	Genome	Sly2.40	ftp://ftpmips.helmholtz-muenchen.de/plants/tomato/tomato_genome/assembly/assembly_version2.40/
		Download link:	http://www.ncbi.nlm.nih.gov/geo/query/acc.cgi?acc=GSE18110
		Publication:	Lopez-Gomollon S, Mohorianu I, Szittya G, Moulton V et al. Diverse correlation patterns between microRNAs and their targets during tomato fruit development indicates different modes of microRNA actions. Planta 2012 Dec;236(6):1875-87. PMID: 22922939
		to_s1	TCGTAT	4564666	1733853
		to_s2	TCGTAT	4001378	1724360
		to_s3	TCGTAT	2125811	929443
		to_s4	TCGTAT	1562158	702727
		to_s5	TCGTAT	2436460	1091829
		to_s6	TCGTAT	4837837	1869946
		to_s7	TCGTAT	4462417	1073191		http://www.ncbi.nlm.nih.gov/geo/query/acc.cgi?acc=GSE77989
		to_s8	TCGTAT	4744386	1256637
		to_s9	TCGTAT	1272998	343034		Kim YK, Kim B, Kim VN. Re-evaluation of the roles of DROSHA, Exportin 5, and DICER in microRNA biogenesis. Proc Natl Acad Sci U S A 2016 Mar 29;113(13):E1881-9. PMID: 26976605
		to_s10	TCGTAT	3011730	852210
Performance table, DE cumulative plots	Soybean	Genome	v1.0.31	ftp://ftp.ensemblgenomes.org/pub/plants/release-31/fasta/glycine_max/dna/
		Download link:	http://www.ncbi.nlm.nih.gov/geo/query/acc.cgi?acc=GSE76036
		Publication:	Curtin SJ, Michno JM, Campbell BW, Gil-Humanes J et al. MicroRNA Maturation and MicroRNA Target Gene Expression Regulation Are Severely Disrupted in Soybean dicer-like1 Double Mutants. G3 (Bethesda) 2015 Dec 17;6(2):423-33. PMID: 26681515
*		SRR3003134	Soybean leaf WT rep1; Glycine max; ncRNA-Seq	TGGAATTC	15681257	2020759
		SRR3003135	Soybean leaf WT rep2; Glycine max; ncRNA-Seq	TGGAATTC	26943145	3526576
		SRR3003142	Soybean leaf dcl1a-ho_dcl1b-ho; Glycine max; ncRNA-Seq	TGGAATTC	25171215	2371731
