# Supplementary material for: miRCat2: accurate prediction of plant and animal microRNAs from next-generation sequencing datasets
Source: Bioinformatics. 2017 Apr 12;33(16):2446–54. doi: 10.1093/bioinformatics/btx210 (PMC5870699; doi:10.1093/bioinformatics/btx210)
Supplement: Supplementary Data SD5 [file supplementary_data_sd5_btx210.xlsx]

## Sheet: Human
Table SD4.1. Performance comparison of benchmarked tools, on each file, for human brain data.
HUMAN
####################################################################################
************************************************************************************
In MirBase precs: 1881
************************************************************************************
				miRCat2			miRCat			miRDeep2			miReap
File	Depth	Mirs In File	Mirs_conf	Mirs	New	Total	Mirs_conf	Mirs	New	Total	Mirs_conf	Mirs	New	Total	Mirs_conf	Mirs	New	Total
**************************************
Tissue: Brain
GSM450603_hsa_07	N/A	228;508	157	75	35	267	114	60	17	191	174	69	11	254	151	110	158	419
GSM450607_hsa_11	N/A	242;551	159	77	41	277	120	64	13	197	180	77	11	268	167	119	171	457
GSM450604_hsa_08	N/A	246;524	157	77	40	274	122	66	24	212	169	84	11	264	158	123	169	450
GSM450610_hsa_14	N/A	235;602	156	86	43	285	116	62	14	192	168	72	6	246	158	115	180	453
GSM450609_hsa_13	N/A	236;560	151	76	52	279	114	60	26	200	176	80	16	272	166	112	217	495
GSM450605_hsa_09	N/A	246;605	153	82	56	291	123	61	33	217	144	53	11	208	155	104	258	517
GSM450608_hsa_12	N/A	270;597	168	90	39	297	125	66	18	209	175	85	20	280	166	130	209	505
GSM450597_hsa_01	N/A	216;457	161	67	33	261	112	55	8	175	123	35	4	162	149	103	122	374
GSM450600_hsa_04	N/A	253;580	161	82	52	295	126	66	9	201	186	86	16	288	162	125	167	454
GSM450601_hsa_05	N/A	231;564	150	71	44	265	110	61	28	199	125	44	5	174	163	102	249	514
GSM450602_hsa_06	N/A	240;553	142	74	50	266	109	64	16	189	136	47	7	190	160	104	218	482
GSM450598_hsa_02	N/A	246;542	160	80	47	287	117	67	14	198	159	52	6	217	160	114	178	452
GSM450599_hsa_03	N/A	233;525	150	75	51	276	116	63	27	206	125	38	9	172	153	97	169	419
GSM450606_hsa_10	N/A	238;537	152	70	35	257	121	64	13	198	157	54	10	221	156	111	160	427
GSM548638_Human_brain_smallRNA_processed_01	N/A	275;398	174	85	60	319	140	66	23	229	117	38	9	164	156	96	164	416
GSM548639_Human_brain_smallRNA_processed_02	N/A	405;530	229	138	111	478	163	116	56	335	186	113	33	332	151	134	522	807
************************************************************************************
			miRCat2		miRCat		miRDeep2		miReap
File	Depth	Mirs In File	Specificity	Sensitivity	Specificity	Sensitivity	Specificity	Sensitivity	Specificity	Sensitivity
GSM450603_hsa_07	N/A	228;508	86.89	31.5	91.1	23.6	95.67	33	62.29	35.5
GSM450607_hsa_11	N/A	242;551	85.2	29.8	93.4	23.2	95.9	32.4	62.58	36.1
GSM450604_hsa_08	N/A	246;524	85.4	30.4	88.68	24.4	95.83	32.9	62.44	36.5
GSM450610_hsa_14	N/A	235;602	84.91	28.9	92.71	21.3	97.56	28.7	60.26	32.6
GSM450609_hsa_13	N/A	236;560	81.36	28.5	87	21.9	94.12	32.2	56.16	34.9
GSM450605_hsa_09	N/A	246;605	80.76	27.6	84.79	21.6	94.71	23.1	50.1	30.4
GSM450608_hsa_12	N/A	270;597	86.87	29.8	91.39	22	92.86	30	58.61	34.1
GSM450597_hsa_01	N/A	216;457	87.36	33.9	95.43	24.8	97.53	23.5	67.38	37.4
GSM450600_hsa_04	N/A	253;580	82.37	29.2	95.52	23	94.44	32.7	63.22	34.5
GSM450601_hsa_05	N/A	231;564	83.4	27.8	85.93	21.5	97.13	21.3	51.56	33.3
GSM450602_hsa_06	N/A	240;553	81.2	27.2	91.53	21.8	96.32	23.1	54.77	33.3
GSM450598_hsa_02	N/A	246;542	83.62	30.5	92.93	23.4	97.24	26.8	60.62	34.8
GSM450599_hsa_03	N/A	233;525	81.52	29.7	86.89	23.6	94.77	21.5	59.67	33
GSM450606_hsa_10	N/A	238;537	86.38	28.6	93.43	23.9	95.48	27.2	62.53	34.5
GSM548638_Human_brain_smallRNA_processed_01	N/A	275;398	81.19	38.5	89.96	30.6	94.51	23	60.58	37.4
GSM548639_Human_brain_smallRNA_processed_02	N/A	405;530	76.78	39.3	83.28	29.8	90.06	32	35.32	30.5
**************************************
Table SD4.2. Performance comparison of benchmarked tools, on each file, for human liver data.
Tissue: Liver
SRR039611	8776019	275;465	149	60	59	268	122	50	47	219	129	46	14	189	140	86	226	452
SRR039613	12665893	318;487	150	69	138	357	125	60	27	212	119	41	13	173	153	102	361	616
SRR039612	13127512	323;469	153	73	108	334	122	54	41	217	114	41	13	168	153	114	367	634
************************************************************************************
			miRCat2		miRCat		miRDeep2		miReap
File	Depth	Mirs In File	Specificity	Sensitivity	Specificity	Sensitivity	Specificity	Sensitivity	Specificity	Sensitivity
SRR039611	8776019	275;465	77.99	28.2	78.54	23.2	92.59	23.6	50	30.5
SRR039613	12665893	318;487	61.34	27.2	87.26	23	92.49	19.9	41.4	31.7
SRR039612	13127512	323;469	67.66	28.5	81.11	22.2	92.26	19.6	42.11	33.7
**************************************
Table SD4.3. Performance comparison of benchmarked tools, on each file, for human blood data.
Tissue: Periph. Blood
SRR039190	3821180	344;541	162	134	225	521	131	107	61	299	147	87	31	265	151	173	481	805
SRR039192	4447014	307;536	152	106	171	429	123	76	72	271	137	52	19	208	N/A	N/A	N/A
SRR039191	2991396	256;483	173	80	73	326	136	68	19	223	149	44	13	206	158	98	213	469
SRR039193	5400416	256;469	137	78	90	305	100	61	25	186	136	70	27	233	125	103	255	483
************************************************************************************
			miRCat2		miRCat		miRDeep2		miReap
File	Depth	Mirs In File	Specificity	Sensitivity	Specificity	Sensitivity	Specificity	Sensitivity	Specificity	Sensitivity
SRR039190	3821180	344;541	56.81	33.4	79.6	26.9	88.3	26.4	40.25	36.6
SRR039192	4447014	307;536	60.14	30.6	73.43	23.6	90.87	22.4	N/A	N/A
SRR039191	2991396	256;483	77.61	34.2	91.48	27.6	93.69	26.1	54.58	34.6
SRR039193	5400416	256;469	70.49	29.7	86.56	22.2	88.41	28.4	47.2	31.4
Table SD4.4. Performance comparison of benchmarked tools, showing averages for each tissue and overall, for human data.
####################################################################################
************************************************************************************
Avarages
************************************************************************************
		High-conf. miRNAs	Low-conf. miRNAs	Putative miRNAs	Specificity	Sensitivity
Tissue: Brain
	miRCat2	161	82	49	83.5	30.7
	miRCat	122	66	21	90.2	23.8
	miRDeep2	156	64	12	95.3	27.7
	miReap	158	112	207	58	34.3
Tissue: Liver
	miRCat2	151	67	102	69	28
	miRCat	123	55	38	82.3	22.8
	miRDeep2	121	43	13	92.4	21
	miReap	149	101	318	44.5	32
Tissue: Periph. Blood
	miRCat2	156	100	140	66.3	32
	miRCat	123	78	44	82.8	25.1
	miRDeep2	142	63	23	90.3	25.8
	miReap	109	94	237	35.5	25.6
****************
Overall average
****************
	miRCat2	159	83	72	78.6	30.6
	miRCat	122	67	27	87.9	23.9
	miRDeep2	149	61	14	94	26.5
	miReap	148	108	227	52.3	32.5

## Sheet: Animal data
Table SD4.5. Performance comparison of benchmarked tools, showing results on each file and averages, for mouse data.
####################################################################################
************************************************************************************
Mouse
In MirBase precs: 1187
************************************************************************************
			miRCat2				miRCat				miRDeep2				miReap
File	Mirs In File	Mirs_conf	Mirs	New	Total	Mirs_conf	Mirs	New	Total	Mirs_conf	Mirs	New	Total	Mirs_conf	Mirs	New	Total
mm_SRR1023690	251;192	148	31	10	189	138	22	5	165	148	19	0	167	78	15	78	171
mm_SRR1023692	249;191	148	23	8	179	138	24	9	171	150	20	1	171	79	15	85	179
mm_SRR1023691	242;198	141	30	7	178	129	19	5	153	133	21	0	154	128	22	122	272
mm_SRR1023694	262;184	153	31	9	193	139	22	8	169	150	20	1	171	134	26	114	274
mm_SRR1023693	233;206	144	28	11	183	124	19	9	152	136	18	1	155	120	22	123	265
mm_SRR1023696	243;192	138	23	4	165	123	22	9	154	132	18	0	150	121	20	113	254
mm_DicerKOLZ	226;247	158	24	17	199	130	19	20	169	108	9	1	118	134	21	178	333
mm_SRR1023695	236;207	141	19	5	165	137	18	10	165	147	17	0	164	127	21	109	257
mm_DicerWTLZ	205;218	148	21	20	189	122	14	20	156	93	11	1	105	141	26	146	313
mm_DicerKOPach	223;252	158	24	33	215	134	18	59	211	111	11	3	125	N/A	N/A	N/A
mm_Dgcr8WTPach	166;208	119	18	9	146	95	15	29	139	75	7	0	82	112	22	137	271
mm_SRR1269677	185;195	150	26	22	198	116	21	8	145	92	8	1	101	112	25	126	263
mm_SRR1269676	196;229	147	29	37	213	118	21	6	145	111	12	4	127	107	22	122	251
mm_Dgcr8KOPach	149;162	110	13	15	138	93	13	28	134	60	4	1	65	95	10	158	263
mm_Dgcr8WTLZ	201;221	145	21	22	188	121	16	11	148	81	8	0	89	130	26	150	306
mm_DicerWTPach	163;222	128	16	7	151	104	17	28	149	83	9	0	92	112	16	112	240
mm_Dgcr8KOLZ	163;183	112	14	16	142	103	14	14	131	71	5	2	78	107	12	130	249
mm_SRR1573585	368;269	250	55	173	478	173	40	78	291	233	45	22	300	183	45	362	590
mm_SRR1023697	227;225	144	22	8	174	135	22	12	169	142	20	0	162	127	24	129	280
mm_SRR1612270	159;214	133	16	10	159	113	14	11	138	78	4	2	84	110	18	109	237
mm_SRR1612271	234;216	172	31	35	238	124	20	49	193	115	7	7	129	139	27	203	369
************************************************************************************
		miRCat2		miRCat		miRDeep2		miReap
File	Mirs In File	Specificity	Sensitivity	Specificity	Sensitivity	Specificity	Sensitivity	Specificity	Sensitivity
mm_SRR1023690	251;192	94.71	40.4	96.97	36.1	100	37.7	54.39	21
mm_SRR1023692	249;191	95.53	38.9	94.74	36.8	99.42	38.6	52.51	21.4
mm_SRR1023691	242;198	96.07	38.9	96.73	33.6	100	35	55.15	34.1
mm_SRR1023694	262;184	95.34	41.3	95.27	36.1	99.42	38.1	58.39	35.9
mm_SRR1023693	233;206	93.99	39.2	94.08	32.6	99.35	35.1	53.58	32.3
mm_SRR1023696	243;192	97.58	37	94.16	33.3	100	34.5	55.51	32.4
mm_DicerKOLZ	226;247	91.46	38.5	88.17	31.5	99.15	24.7	46.55	32.8
mm_SRR1023695	236;207	96.97	36.1	93.94	35	100	37	57.59	33.4
mm_DicerWTLZ	205;218	89.42	40	87.18	32.2	99.05	24.6	53.35	39.5
mm_DicerKOPach	223;252	84.65	38.3	72.04	32	97.6	25.7	N/A	N/A
mm_Dgcr8WTPach	166;208	93.84	36.6	79.14	29.4	100	21.9	49.45	35.8
mm_SRR1269677	185;195	88.89	46.3	94.48	36.1	99.01	26.3	52.09	36.1
mm_SRR1269676	196;229	82.63	41.4	95.86	32.7	96.85	28.9	51.39	30.4
mm_Dgcr8KOPach	149;162	89.13	39.5	79.1	34.1	98.46	20.6	39.92	33.8
mm_Dgcr8WTLZ	201;221	88.3	39.3	92.57	32.5	100	21.1	50.98	37
mm_DicerWTPach	163;222	95.36	37.4	81.21	31.4	100	23.9	53.33	33.2
mm_Dgcr8KOLZ	163;183	88.73	36.4	89.31	33.8	97.44	22	47.79	34.4
mm_SRR1573585	368;269	63.81	47.9	73.2	33.4	92.67	43.6	38.64	35.8
mm_SRR1023697	227;225	95.4	36.7	92.9	34.7	100	35.8	53.93	33.4
mm_SRR1612270	159;214	93.71	39.9	92.03	34	97.62	22	54.01	34.3
mm_SRR1612271	234;216	85.29	45.1	74.61	32	94.57	27.1	44.99	36.9
####################################################################################
************************************************************************************
Mouse - Averages
In MirBase precs: 1187
************************************************************************************
		High-conf. miRNAs	Low-conf. miRNAs	Putative miRNAs		Specificity	Sensitivity
	miRCat2	147	25	23	90.5	39.8
	miRCat	124	20	20	88.5	33.5
	miRDeep2	117	14	2	98.6	29.7
	miReap	114	21	134	48.7	31.6
Table SD4.6. Performance comparison of benchmarked tools, showing results on each file and averages, for fly data.
####################################################################################
************************************************************************************
Fly	(Results for fly data were optained with the stand-alone version of miRCat2)
In MirBase precs: 256
************************************************************************************
			miRCat2			miRCat			miRDeep2			miReap
File	Mirs In File	Mirs_conf	Mirs	New	Total	Mirs_conf	Mirs	New	Total	Mirs_conf	Mirs	New	Total	Mirs_conf	Mirs	New	Total
dme_Embryo_15m	48;44	23	5	136	164	17	2	498	517	21	4	91	116	25	4	939	968
dme_Embryo_45m	40;58	24	2	137	163	17	1	472	490	21	2	99	122	23	2	705	730
dme_Embryo_30m	49;40	27	5	147	179	17	2	503	522	24	2	99	125	25	3	1241	1269
dme_Embryo_60m	40;44	26	1	136	163	18	0	415	433	21	1	84	106	24	3	576	603
dme_wispy_0_2h	37;33	22	0	166	188	19	0	324	343	21	0	102	123	21	1	1271	1293
************************************************************************************
		miRCat2		miRCat		miRDeep2		miReap
File	Mirs In File	Specificity	Sensitivity	Specificity	Sensitivity	Specificity	Sensitivity	Specificity	Sensitivity
dme_Embryo_15m	48;44	17.07	30.4	3.68	20.7	21.55	27.2	3	31.5
dme_Embryo_45m	40;58	15.95	26.5	3.67	18.4	18.85	23.5	3.42	25.5
dme_Embryo_30m	49;40	17.88	36	3.64	21.3	20.8	29.2	2.21	31.5
dme_Embryo_60m	40;44	16.56	32.1	4.16	21.4	20.75	26.2	4.48	32.1
dme_wispy_0_2h	37;33	11.7	31.4	5.54	27.1	17.07	30	1.7	31.4
####################################################################################
************************************************************************************
Fly - Averages
In MirBase precs: 256
************************************************************************************
		High-conf. miRNAs	Low-conf. miRNAs	Putative miRNAs	Specificity	Sensitivity
	miRCat2	24	3	144	15.8	31.3
	miRCat	18	1	442	4.1	21.8
	miRDeep2	22	2	95	19.8	27.2
	miReap	24	3	946	3	30.4
Table SD4.7. Performance comparison of benchmarked tools, showing results on each file and averages, for worm data.
####################################################################################
************************************************************************************
C. Elegans
In MirBase precs: 250
************************************************************************************
			miRCat2				miRCat
File	Mirs In File	Mirs_conf	Mirs	New	Total	Mirs_conf	Mirs	New	Total
ce2_wellfed	97;45	48	24	155	227	46	21	85	152
ce2_starved	96;50	49	23	177	249	46	20	91	157
************************************************************************************
		miRCat2		miRCat		miRDeep2		miReap			miRDeep2				miReap
File	Mirs In File	Specificity	Sensitivity	Specificity	Sensitivity	Specificity	Sensitivity	Specificity	Sensitivity	Mirs_conf	Mirs	New	Total	Mirs_conf	Mirs	New	Total
ce2_wellfed	97;45	31.72	50.7	44.08	47.2	47.06	50.7	9.24	23.2	50	22	81	153	24	9	324	357
ce2_starved	96;50	28.92	49.3	42.04	45.2	46.54	50.7	8.14	21.2	49	25	85	159	23	8	350	381
####################################################################################
************************************************************************************
C. Elegans - Averages
In MirBase precs: 250
************************************************************************************
		High-conf. miRNAs	Low-conf. miRNAs	Putative miRNAs		Specificity	Sensitivity
	miRCat2	49	24	166	30.3	50
	miRCat	46	21	88	43.1	46.2
	miRDeep2	50	24	83	46.8	50.7
	miReap	24	9	337	8.7	22.2
Table SD4.8. Performance comparison of benchmarked tools, showing results on each file and averages, for butterfly data.
####################################################################################
************************************************************************************
Butterfly
In MirBase precs: 92
************************************************************************************
		miRCat2			miRCat			miRDeep2
File	Mirs In File	Mirs	New	Total	Mirs	New	Total	Mirs	New
hme_melpomene	55;14	51	39	90	48	59	107	29	6
hme_rosina	48;17	54	33	87	43	51	94	43	6
************************************************************************************
		miRCat2		miRCat		miRDeep2		miReap			miReap
File	Mirs In File	Specificity	Sensitivity	Specificity	Sensitivity	Specificity	Sensitivity	Specificity	Sensitivity	Total	Mirs	New	Total
hme_melpomene	55;14	56.67	73.9	44.86	69.6	82.86	42	15.84	88.4	35	61	324	385
hme_rosina	48;17	62.07	83.1	45.74	66.2	87.76	66.2	18.98	80	49	52	222	274
####################################################################################
************************************************************************************
Butterfly - Averages
In MirBase precs: 92
************************************************************************************
		miRNAs	Putative miRNAs		Specificity	Sensitivity
	miRCat2	N/A	53	36	59.4	78.5
	miRCat	N/A	46	55	45.3	67.9
	miRDeep2	N/A	36	6	85.3	54.1
	miReap	N/A	57	273	17.4	84.2
Table SD4.9. Performance comparison of benchmarked tools, showing results on each file and averages, for frog data.
####################################################################################
************************************************************************************
Frog
In MirBase precs: 750
************************************************************************************
		miRCat2			miRCat			miRDeep2
File	Mirs In File	Mirs	New	Total	Mirs	New	Total	Mirs	New
xla_TP6	567;89	313	351	664	230	119	349	224	33
xla_TP1	242;172	144	13	157	107	6	113	38	0
xla_TP4	229;180	126	531	657	99	119	218	117	105
xla_TP5	484;103	273	932	1205	194	327	521	190	103
xla_TP2	86;86	49	506	555	26	67	93	54	58		miReap
xla_TP3	248;171	150	602	752	97	154	251	150	94	Total	Mirs	New	Total
										257	259	1457	1716
************************************************************************************										38	146	47	193
		miRCat2		miRCat		miRDeep2		miReap		222	124	582	706
File	Mirs In File	Specificity	Sensitivity	Specificity	Sensitivity	Specificity	Sensitivity	Specificity	Sensitivity	293	240	2131	2371
xla_TP6	567;89	47.14	47.7	65.9	35.1	87.16	34.1	15.09	39.5	112	41	559	600
xla_TP1	242;172	91.72	34.8	94.69	25.8	100	9.2	75.65	35.3	244	146	744	890
xla_TP4	229;180	19.18	30.8	45.41	24.2	52.7	28.6	17.56	30.3
xla_TP5	484;103	22.66	46.5	37.24	33	64.85	32.4	10.12	40.9
xla_TP2	86;86	8.83	28.5	27.96	15.1	48.21	31.4	6.83	23.8
xla_TP3	248;171	19.95	35.8	38.65	23.2	61.48	35.8	16.4	34.8
####################################################################################
************************************************************************************
Frog - Averages
In MirBase precs: 750
************************************************************************************
		miRNAs	Putative miRNAs		Specificity	Sensitivity
	miRCat2	N/A	176	489	34.9	37.4
	miRCat	N/A	126	132	51.6	26.1
	miRDeep2	N/A	129	66	69.1	28.6
	miReap	N/A	159	920	23.6	34.1
Table SD4.10. Performance comparison of benchmarked tools, showing results on each file and averages, for zebrafish data.
####################################################################################
************************************************************************************
Zebrafish
In MirBase precs: 346
************************************************************************************
			miRCat2				miRCat
File	Mirs In File	Mirs_conf	Mirs	New	Total	Mirs_conf	Mirs	New	Total
WT2	298;28	142	152	49	343	100	84	25	209
WT1	283;37	140	138	34	312	101	91	27	219
************************************************************************************
		miRCat2		miRCat		miRDeep2		miReap			miRDeep2				miReap
File	Mirs In File	Specificity	Sensitivity	Specificity	Sensitivity	Specificity	Sensitivity	Specificity	Sensitivity	Mirs_conf	Mirs	New	Total	Mirs_conf	Mirs	New	Total
WT2	298;28	85.71	90.2	88.04	56.4	90.57	73.6	86.31	83.1	122	118	25	265	135	136	43	314
WT1	283;37	89.1	86.9	87.67	60	88.8	69.4	86.04	82.8	118	104	28	250	138	127	43	308
####################################################################################
************************************************************************************
Zebrafish - Averages
In MirBase precs: 346
************************************************************************************
		High-conf. miRNAs	Low-conf. miRNAs	Putative miRNAs		Specificity	Sensitivity
	miRCat2	141	145	42	87.4	88.6
	miRCat	101	88	26	87.9	58.2
	miRDeep2	120	111	27	89.7	71.5
	miReap	137	132	43	86.2	82.9

## Sheet: Plant data
Table SD4.11. Performance comparison of benchmarked tools, showing results on each file and averages, for tomato data.
####################################################################################
************************************************************************************
Tomato
In MirBase precs: 70
************************************************************************************
			miRCat2				miRCat				miRDeep2				miReap
File	Mirs In File	Mirs_conf	Mirs	New	Total	Mirs_conf	Mirs	New	Total	Mirs_conf	Mirs	New	Total	Mirs_conf	Mirs	New	Total
to_WT1	60;9	19	24	186	229	12	25	1021	1058	16	18	75	109	3	8	1419	1430
to_WT2	63;5	22	27	211	260	15	20	937	972	18	21	103	142	4	7	1295	1306
to_s5	33;28	14	10	182	206	15	15	1534	1564	11	5	25	41	5	5	1201	1211
to_s6	40;26	15	11	335	361	13	15	1596	1624	11	7	57	75	4	6	1588	1598
to_s3	29;27	11	10	182	203	15	12	1308	1335	12	3	22	37	4	5	1246	1255
to_s4	27;27	11	9	125	145	13	13	1153	1179	8	3	15	26	3	5	980	988
to_s1	41;26	19	11	239	269	17	16	1364	1397	14	6	32	52	4	6	1236	1246
to_s2	42;23	20	15	220	255	19	16	926	961	12	7	49	68	5	4	650	659
to_s10	28;30	10	8	313	331	14	9	1326	1349	8	2	26	36	3	1	2166	2170
to_s9	15;31	5	7	193	205	10	9	652	671	3	0	10	13	2	1	1893	1896
to_DCL2	44;24	19	15	161	195	17	21	713	751	14	9	79	102	4	4	931	939
to_s7	29;28	10	7	348	365	12	14	1597	1623	7	2	33	42	4	4	4226	4234
to_DCL1	44;21	18	12	161	191	13	17	768	798	15	10	60	85	5	4	999	1008
to_s8	40;23	18	13	400	431	14	16	1962	1992	11	6	41	58	5	4	2831	2840
************************************************************************************
		miRCat2		miRCat		miRDeep2		miReap
File	Mirs In File	Specificity	Sensitivity	Specificity	Sensitivity	Specificity	Sensitivity	Specificity	Sensitivity
to_WT1	60;9	18.78	62.3	3.5	53.6	31.19	49.3	0.77	15.9
to_WT2	63;5	18.85	72.1	3.6	51.5	27.46	57.4	0.84	16.2
to_s5	33;28	11.65	39.3	1.92	49.2	39.02	26.2	0.83	16.4
to_s6	40;26	7.2	39.4	1.72	42.4	24	27.3	0.63	15.2
to_s3	29;27	10.34	37.5	2.02	48.2	40.54	26.8	0.72	16.1
to_s4	27;27	13.79	37	2.21	48.1	42.31	20.4	0.81	14.8
to_s1	41;26	11.15	44.8	2.36	49.3	38.46	29.9	0.8	14.9
to_s2	42;23	13.73	53.8	3.64	53.8	27.94	29.2	1.37	13.8
to_s10	28;30	5.44	31	1.7	39.7	27.78	17.2	0.18	6.9
to_s9	15;31	5.85	26.1	2.83	41.3	23.08	6.5	0.16	6.5
to_DCL2	44;24	17.44	50	5.06	55.9	22.55	33.8	0.85	11.8
to_s7	29;28	4.66	29.8	1.6	45.6	21.43	15.8	0.19	14
to_DCL1	44;21	15.71	46.2	3.76	46.2	29.41	38.5	0.89	13.8
to_s8	40;23	7.19	49.2	1.51	47.6	29.31	27	0.32	14.3
####################################################################################
************************************************************************************
Tomato - Averages
In MirBase precs: 70
************************************************************************************
		High-conf. miRNAs	Low-conf. miRNAs	Putative miRNAs		Specificity	Sensitivity
	miRCat2	15	13	233	11.6	44.2
	miRCat	14	16	1204	2.7	48
	miRDeep2	11	7	45	30.3	28.9
	miReap	4	5	1619	0.7	13.6
Table SD4.12. Performance comparison of benchmarked tools, showing results on each file and averages, for A. thaliana data.
####################################################################################
************************************************************************************
A. Thaliana
In MirBase precs: 325
************************************************************************************
			miRCat2				miRCat				miRDeep2				miReap
File	Mirs In File	Mirs_conf	Mirs	New	Total	Mirs_conf	Mirs	New	Total	Mirs_conf	Mirs	New	Total	Mirs_conf	Mirs	New	Total
Arab_th_root	151;133	59	39	8	106	50	56	97	203	55	26	9	90	7	8	42	57
Arab_th_seedling	188;106	72	54	11	137	51	59	120	230	62	45	12	119	6	6	63	75
Arab_WTB	166;108	65	38	6	109	48	50	187	285	55	24	5	84	6	7	183	196
Arab_WTC	172;107	62	42	6	110	51	53	226	330	55	28	14	97	6	8	172	186
Arab_th_leaf	183;107	67	43	4	114	50	56	158	264	74	103	0	177	7	6	67	80
Arab_WTA	183;97	66	38	13	117	53	61	260	374	55	29	6	90	7	7	260	274
Arab_th_flower	189;114	70	53	5	128	55	66	124	245	77	106	0	183	6	12	57	75
************************************************************************************
		miRCat2		miRCat		miRDeep2		miReap
File	Mirs In File	Specificity	Sensitivity	Specificity	Sensitivity	Specificity	Sensitivity	Specificity	Sensitivity
Arab_th_root	151;133	92.45	34.5	52.22	37.3	90	28.5	26.32	5.3
Arab_th_seedling	188;106	91.97	42.9	47.83	37.4	89.92	36.4	16	4.1
Arab_WTB	166;108	94.5	37.6	34.39	35.8	94.05	28.8	6.63	4.7
Arab_WTC	172;107	94.55	37.3	31.52	37.3	85.57	29.7	7.53	5
Arab_th_leaf	183;107	96.49	37.9	40.15	36.6	100	61	16.25	4.5
Arab_WTA	183;97	88.89	37.1	30.48	40.7	93.33	30	5.11	5
Arab_th_flower	189;114	96.09	40.6	49.39	39.9	100	60.4	24	5.9
####################################################################################
************************************************************************************
A. Thaliana - Averages
In MirBase precs: 325
************************************************************************************
		High-conf. miRNAs	Low-conf. miRNAs	Putative miRNAs		Specificity	Sensitivity
	miRCat2	66	44	8	93.6	38.3
	miRCat	51	57	167	40.9	37.9
	miRDeep2	62	52	7	93.3	39.3
	miReap	6	8	121	14.5	4.9
Table SD4.12. Performance comparison of benchmarked tools, showing results on each file and averages, for soybean data.
####################################################################################
************************************************************************************
soy
In MirBase precs: 424
************************************************************************************
		miRCat2		miRCat		miRDeep2		miReap
File	Mirs In File	Mirs	New	Total	Mirs	New	Total	Mirs	New	Total	Mirs	New	Total
soy_SRR3003134	190;180	126	230	356	147	645	792	67	63	130	23	1656	1679
soy_SRR3003135	234;136	132	308	440	151	1084	1235	93	84	177	27	2830	2857
************************************************************************************
		miRCat2		miRCat		miRDeep2		miReap
File	Mirs In File	Specificity	Sensitivity	Specificity	Sensitivity	Specificity	Sensitivity	Specificity	Sensitivity
soy_SRR3003134	190;180	35.39	34.1	18.56	39.7	51.54	18.1	1.37	6.2
soy_SRR3003135	234;136	30	35.7	12.23	40.8	52.54	25.1	0.95	7.3
####################################################################################
************************************************************************************
soy
In MirBase precs: 424
************************************************************************************
		miRNAs	Putative miRNAs		Specificity	Sensitivity
	miRCat2	N/A	129	269	32.7	34.9
	miRCat	N/A	149	865	15.4	40.2
	miRDeep2	N/A	80	74	52	21.6
	miReap	N/A	25	2243	1.2	6.8
