# Supplementary material for: miRCat2: accurate prediction of plant and animal microRNAs from next-generation sequencing datasets
Source: Bioinformatics. 2017 Apr 12;33(16):2446–54. doi: 10.1093/bioinformatics/btx210 (PMC5870699; doi:10.1093/bioinformatics/btx210)
Supplement: Supplementary Data SD6 [file supplementary_data_sd6_btx210.xlsx]

## Sheet: to_WT1_notMB_otherOrgnisms
Table SD6. Homologoues sequences obtained by matching miRCat2 new predictions to all mature miRNAs from miRBase with one missmatch
New miRNA prediction
Chromozome	Sequence	Abundance	Start	End	Strand	Orthologue miRNA in other species
SL2.40ch10	TCGGACCAGGCTTCATTCCCC	79714	3321909	3321929	+	ath-miR166a-3p	ath-miR166b-3p	ath-miR166c	ath-miR166d	ath-miR166e-3p	ath-miR166f	ath-miR166g	osa-miR166a-3p	osa-miR166b-3p	osa-miR166c-3p	osa-miR166d-3p	osa-miR166f	osa-miR166j-3p	zma-miR166a-3p	mtr-miR166a	gma-miR166a-3p	gma-miR166b	ptc-miR166a	ptc-miR166b	ptc-miR166c	ptc-miR166d	ptc-miR166e	ptc-miR166f	ptc-miR166g	ptc-miR166h	ptc-miR166i	ptc-miR166j	ptc-miR166k	ptc-miR166l	ptc-miR166m	mtr-miR166e-3p	mtr-miR166g-3p	ghr-miR166b	ppt-miR166b	ppt-miR166a	pta-miR166a	pta-miR166b	ppt-miR166c	ppt-miR166d	ppt-miR166e	ppt-miR166f	ppt-miR166g	ppt-miR166h	ppt-miR166i
SL2.40ch10	ATGGGTAGCACAAGGATTAATG	1070	62182533	62182554	+	sly-miR6027-5p
SL2.40ch03	TCTCGGACCAGGCTTCATTCC	119585	292999	293019	-	gma-miR166h-3p	bdi-miR166f	gma-miR166k	atr-miR166b
SL2.40ch03	TCCAAAGGGATCGCATTGATC	8	7461884	7461904	+	gma-miR393h	gma-miR393i	gma-miR393j	gma-miR393k
SL2.40ch03	TAGCCAAGGATGACTTGCCT	13	9591894	9591913	+	tcc-miR169g
SL2.40ch03	CTGAAGTGTTTGGGGGAACTC	53	30608183	30608203	+	aly-miR395i	cca-miR395b	cca-miR395c	lus-miR395e
SL2.40ch03	CTGAAGTGTTTGGGGGAACTC	53	30608715	30608735	+	aly-miR395i	cca-miR395b	cca-miR395c	lus-miR395e
SL2.40ch03	TCGGACCAGGCTTCATTCCCC	79714	46023561	46023581	-	ath-miR166a-3p	ath-miR166b-3p	ath-miR166c	ath-miR166d	ath-miR166e-3p	ath-miR166f	ath-miR166g	osa-miR166a-3p	osa-miR166b-3p	osa-miR166c-3p	osa-miR166d-3p	osa-miR166f	osa-miR166j-3p	zma-miR166a-3p	mtr-miR166a	gma-miR166a-3p	gma-miR166b	ptc-miR166a	ptc-miR166b	ptc-miR166c	ptc-miR166d	ptc-miR166e	ptc-miR166f	ptc-miR166g	ptc-miR166h	ptc-miR166i	ptc-miR166j	ptc-miR166k	ptc-miR166l	ptc-miR166m	mtr-miR166e-3p	mtr-miR166g-3p	ghr-miR166b	ppt-miR166b	ppt-miR166a	pta-miR166a	pta-miR166b	ppt-miR166c	ppt-miR166d	ppt-miR166e	ppt-miR166f	ppt-miR166g	ppt-miR166h	ppt-miR166i
SL2.40ch03	TCGATAAACCTCTGCATCCAG	1695	58491605	58491625	+	ath-miR162a-3p	ath-miR162b-3p	osa-miR162a	mtr-miR162	ptc-miR162a	ptc-miR162b	ghr-miR162a	cpa-miR162a	vvi-miR162	sly-miR162	sbi-miR162	csi-miR162-3p	rco-miR162	aly-miR162a-3p	aly-miR162b-3p	tcc-miR162	gma-miR162b	gma-miR162c	aau-miR162	vun-miR162	lus-miR162a	lus-miR162b	nta-miR162a	nta-miR162b	pde-miR162	htu-miR162a	hpe-miR162a	mdm-miR162a	mdm-miR162b	cme-miR162	mes-miR162	stu-miR162a-3p	stu-miR162b-3p	ppe-miR162	bra-miR162-3p
SL2.40ch03	TTGACAGAAGATAGAGAGCAC	8015	61720039	61720059	+	smo-miR156c
SL2.40ch03	TTTGGATTGAAGGGAGCTCTA	64876	61786222	61786242	+	osa-miR159a.1	osa-miR159b	sbi-miR159a	sof-miR159a	sof-miR159b	sof-miR159d	zma-miR159a-3p	zma-miR159b-3p	tae-miR159a	tae-miR159b	zma-miR159f-3p	zma-miR159j-3p	zma-miR159k-3p	hvu-miR159b	hvu-miR159a	far-miR159	ssp-miR159a	bdi-miR159b-3p.1
SL2.40ch03	TTGGACTGAAGGGTTTCCTTC	1352	61794716	61794736	+	stu-miR319-3p
SL2.40ch02	TGCCTGGCTCCCTGTATGCCA	210	16516665	16516685	-	mes-miR160g
SL2.40ch02	CTGAAGTGTTTGGGGGAACTC	53	27508523	27508543	-	aly-miR395i	cca-miR395b	cca-miR395c	lus-miR395e
SL2.40ch02	CTGAAGTGTTTGGGGGAACTC	53	27508705	27508725	-	aly-miR395i	cca-miR395b	cca-miR395c	lus-miR395e
SL2.40ch02	CTGAAGTGTTTGGGGGAACTC	53	27526675	27526695	-	aly-miR395i	cca-miR395b	cca-miR395c	lus-miR395e
SL2.40ch02	CTGAAGTGTTTGGGGGAACTC	53	27533088	27533108	-	aly-miR395i	cca-miR395b	cca-miR395c	lus-miR395e
SL2.40ch02	TATTGGCCTGGTTCACTCAGA	78	27921894	27921914	-	ath-miR170-5p	ath-miR171a-5p	aly-miR170-5p	aly-miR171a-5p	gma-miR171j-5p	stu-miR171a-5p	stu-miR171c-5p
SL2.40ch02	TTGACAGAAGATAGAGAGCAC	8015	29897683	29897703	+	smo-miR156c
SL2.40ch02	TTGACAGAAGATAGAGAGCAC	8015	47055512	47055532	+	smo-miR156c
SL2.40ch01	TCGGACCAGGCTTCATTCCCC	79714	79167141	79167161	+	ath-miR166a-3p	ath-miR166b-3p	ath-miR166c	ath-miR166d	ath-miR166e-3p	ath-miR166f	ath-miR166g	osa-miR166a-3p	osa-miR166b-3p	osa-miR166c-3p	osa-miR166d-3p	osa-miR166f	osa-miR166j-3p	zma-miR166a-3p	mtr-miR166a	gma-miR166a-3p	gma-miR166b	ptc-miR166a	ptc-miR166b	ptc-miR166c	ptc-miR166d	ptc-miR166e	ptc-miR166f	ptc-miR166g	ptc-miR166h	ptc-miR166i	ptc-miR166j	ptc-miR166k	ptc-miR166l	ptc-miR166m	mtr-miR166e-3p	mtr-miR166g-3p	ghr-miR166b	ppt-miR166b	ppt-miR166a	pta-miR166a	pta-miR166b	ppt-miR166c	ppt-miR166d	ppt-miR166e	ppt-miR166f	ppt-miR166g	ppt-miR166h	ppt-miR166i
SL2.40ch01	TGCACTGCCTCTTCCCTGGCT	85	82801320	82801340	-	smo-miR408
SL2.40ch01	TTGGCATTCTGTCCACCTCC	269	84522987	84523006	+	vvi-miR394a	vvi-miR394c	mes-miR394c
SL2.40ch12	TTCCACAGCTTTCTTGAACTT	1957	2899110	2899130	+	vvi-miR396b
SL2.40ch12	TGTCGCAGATGACTTTCGCCC	828	6988948	6988968	-	sly-miR1919c-5p	stu-miR1919-5p
SL2.40ch12	TTGGACTGAAGGGTTTCCTTC	1352	39442963	39442983	+	stu-miR319-3p
SL2.40ch12	TTGGACTGAAGGGAGCTCCCT	13907	47456665	47456685	-	ppt-miR319a	ppt-miR319b	sly-miR319a
SL2.40ch00	TTCCACAGCTTTCTTGAACTG	20754	12537520	12537540	+	vvi-miR396b
SL2.40ch00	CTGAAGTGTTTGGGGGAACTC	53	17038754	17038774	-	aly-miR395i	cca-miR395b	cca-miR395c	lus-miR395e
SL2.40ch11	TATGTTCTCAGGTCGCCCCTG	607	47382919	47382939	-	stu-miR398a-3p
SL2.40ch07	TGACAGAAGAGAGTGAGCAC	832	324087	324106	+	osa-miR156k	sbi-miR156d	mtr-miR156a	gma-miR156b	zma-miR156j-5p	bdi-miR156a	rco-miR156e	far-miR156a	tcc-miR156a	mes-miR156k
SL2.40ch07	TAGCCAAGGATGACTTGCCT	13	2174513	2174532	+	tcc-miR169g
SL2.40ch07	TAGCCAAGGATGACTTGCCT	13	2180718	2180737	+	tcc-miR169g
SL2.40ch07	TGACAGAAGAGAGTGAGCAC	832	48503782	48503801	+	osa-miR156k	sbi-miR156d	mtr-miR156a	gma-miR156b	zma-miR156j-5p	bdi-miR156a	rco-miR156e	far-miR156a	tcc-miR156a	mes-miR156k
SL2.40ch06	AAGCTCAGGAGGGATAGCGCC	45	1372252	1372272	-	cca-miR390
SL2.40ch06	TCGGACCAGGCTTCATTCCCC	79714	33130363	33130383	+	ath-miR166a-3p	ath-miR166b-3p	ath-miR166c	ath-miR166d	ath-miR166e-3p	ath-miR166f	ath-miR166g	osa-miR166a-3p	osa-miR166b-3p	osa-miR166c-3p	osa-miR166d-3p	osa-miR166f	osa-miR166j-3p	zma-miR166a-3p	mtr-miR166a	gma-miR166a-3p	gma-miR166b	ptc-miR166a	ptc-miR166b	ptc-miR166c	ptc-miR166d	ptc-miR166e	ptc-miR166f	ptc-miR166g	ptc-miR166h	ptc-miR166i	ptc-miR166j	ptc-miR166k	ptc-miR166l	ptc-miR166m	mtr-miR166e-3p	mtr-miR166g-3p	ghr-miR166b	ppt-miR166b	ppt-miR166a	pta-miR166a	pta-miR166b	ppt-miR166c	ppt-miR166d	ppt-miR166e	ppt-miR166f	ppt-miR166g	ppt-miR166h	ppt-miR166i
SL2.40ch06	TCGATAAACCTCTGCATCCAG	1695	39463195	39463215	+	ath-miR162a-3p	ath-miR162b-3p	osa-miR162a	mtr-miR162	ptc-miR162a	ptc-miR162b	ghr-miR162a	cpa-miR162a	vvi-miR162	sly-miR162	sbi-miR162	csi-miR162-3p	rco-miR162	aly-miR162a-3p	aly-miR162b-3p	tcc-miR162	gma-miR162b	gma-miR162c	aau-miR162	vun-miR162	lus-miR162a	lus-miR162b	nta-miR162a	nta-miR162b	pde-miR162	htu-miR162a	hpe-miR162a	mdm-miR162a	mdm-miR162b	cme-miR162	mes-miR162	stu-miR162a-3p	stu-miR162b-3p	ppe-miR162	bra-miR162-3p
SL2.40ch06	TGATTGAGCCGTGCCAATATC	30	40810831	40810851	+	bna-miR171g
SL2.40ch05	CTGAAGTGTTTGGGGGAACTC	53	1703003	1703023	+	aly-miR395i	cca-miR395b	cca-miR395c	lus-miR395e
SL2.40ch05	CTGAAGTGTTTGGGGGAACTC	53	1705348	1705368	+	aly-miR395i	cca-miR395b	cca-miR395c	lus-miR395e
SL2.40ch09	TGAAGCTGCCAGCATGATCTA	66	59575910	59575930	+	osa-miR167d-5p	osa-miR167e-5p	osa-miR167f	osa-miR167g	osa-miR167h-5p	osa-miR167i-5p	osa-miR167j	sbi-miR167d	sbi-miR167f	sbi-miR167g	sbi-miR167e	sbi-miR167c	sof-miR167a	sof-miR167b	zma-miR167e-5p	zma-miR167f-5p	zma-miR167g-5p	zma-miR167h-5p	zma-miR167i-5p	ptc-miR167e	vvi-miR167a	gma-miR167c	lja-miR167	sbi-miR167h	zma-miR167j-5p	gso-miR167a	csi-miR167c	csi-miR167a	ssp-miR167b	gma-miR167j	mtr-miR167b-5p	dpr-miR167c	mes-miR167a	lus-miR167f	lus-miR167g	lus-miR167i	cme-miR167d	cme-miR167f	atr-miR167
SL2.40ch09	TGAAGCTGCCAGCATGATCTA	66	59584688	59584708	+	osa-miR167d-5p	osa-miR167e-5p	osa-miR167f	osa-miR167g	osa-miR167h-5p	osa-miR167i-5p	osa-miR167j	sbi-miR167d	sbi-miR167f	sbi-miR167g	sbi-miR167e	sbi-miR167c	sof-miR167a	sof-miR167b	zma-miR167e-5p	zma-miR167f-5p	zma-miR167g-5p	zma-miR167h-5p	zma-miR167i-5p	ptc-miR167e	vvi-miR167a	gma-miR167c	lja-miR167	sbi-miR167h	zma-miR167j-5p	gso-miR167a	csi-miR167c	csi-miR167a	ssp-miR167b	gma-miR167j	mtr-miR167b-5p	dpr-miR167c	mes-miR167a	lus-miR167f	lus-miR167g	lus-miR167i	cme-miR167d	cme-miR167f	atr-miR167
SL2.40ch09	TGAAGCTGCCAGCATGATCTA	66	63883415	63883435	+	osa-miR167d-5p	osa-miR167e-5p	osa-miR167f	osa-miR167g	osa-miR167h-5p	osa-miR167i-5p	osa-miR167j	sbi-miR167d	sbi-miR167f	sbi-miR167g	sbi-miR167e	sbi-miR167c	sof-miR167a	sof-miR167b	zma-miR167e-5p	zma-miR167f-5p	zma-miR167g-5p	zma-miR167h-5p	zma-miR167i-5p	ptc-miR167e	vvi-miR167a	gma-miR167c	lja-miR167	sbi-miR167h	zma-miR167j-5p	gso-miR167a	csi-miR167c	csi-miR167a	ssp-miR167b	gma-miR167j	mtr-miR167b-5p	dpr-miR167c	mes-miR167a	lus-miR167f	lus-miR167g	lus-miR167i	cme-miR167d	cme-miR167f	atr-miR167
SL2.40ch09	TCGGACCAGGCTTCATTCCCC	79714	64446634	64446654	-	ath-miR166a-3p	ath-miR166b-3p	ath-miR166c	ath-miR166d	ath-miR166e-3p	ath-miR166f	ath-miR166g	osa-miR166a-3p	osa-miR166b-3p	osa-miR166c-3p	osa-miR166d-3p	osa-miR166f	osa-miR166j-3p	zma-miR166a-3p	mtr-miR166a	gma-miR166a-3p	gma-miR166b	ptc-miR166a	ptc-miR166b	ptc-miR166c	ptc-miR166d	ptc-miR166e	ptc-miR166f	ptc-miR166g	ptc-miR166h	ptc-miR166i	ptc-miR166j	ptc-miR166k	ptc-miR166l	ptc-miR166m	mtr-miR166e-3p	mtr-miR166g-3p	ghr-miR166b	ppt-miR166b	ppt-miR166a	pta-miR166a	pta-miR166b	ppt-miR166c	ppt-miR166d	ppt-miR166e	ppt-miR166f	ppt-miR166g	ppt-miR166h	ppt-miR166i
SL2.40ch08	TCGGACCAGGCTTCATTCCCC	79714	2978492	2978512	+	ath-miR166a-3p	ath-miR166b-3p	ath-miR166c	ath-miR166d	ath-miR166e-3p	ath-miR166f	ath-miR166g	osa-miR166a-3p	osa-miR166b-3p	osa-miR166c-3p	osa-miR166d-3p	osa-miR166f	osa-miR166j-3p	zma-miR166a-3p	mtr-miR166a	gma-miR166a-3p	gma-miR166b	ptc-miR166a	ptc-miR166b	ptc-miR166c	ptc-miR166d	ptc-miR166e	ptc-miR166f	ptc-miR166g	ptc-miR166h	ptc-miR166i	ptc-miR166j	ptc-miR166k	ptc-miR166l	ptc-miR166m	mtr-miR166e-3p	mtr-miR166g-3p	ghr-miR166b	ppt-miR166b	ppt-miR166a	pta-miR166a	pta-miR166b	ppt-miR166c	ppt-miR166d	ppt-miR166e	ppt-miR166f	ppt-miR166g	ppt-miR166h	ppt-miR166i
SL2.40ch08	TGACAGAAGAGAGTGAGCAC	832	49143120	49143139	-	osa-miR156k	sbi-miR156d	mtr-miR156a	gma-miR156b	zma-miR156j-5p	bdi-miR156a	rco-miR156e	far-miR156a	tcc-miR156a	mes-miR156k
SL2.40ch08	GCTCACTGCTCTATCTGTCACC	53	49143294	49143315	-	zma-miR156l-3p	stu-miR156h-3p	stu-miR156i-3p	stu-miR156j-3p	stu-miR156k-3p	sly-miR156d-3p	ata-miR156c-3p
SL2.40ch08	TGACAGAAGAGAGTGAGCGC	10	49143362	49143381	-	ath-miR156a-5p	ath-miR156b-5p	ath-miR156c-5p	ath-miR156d-5p	ath-miR156e	ath-miR156f-5p	osa-miR156a	osa-miR156b-5p	osa-miR156c-5p	osa-miR156d	osa-miR156e	osa-miR156f-5p	osa-miR156g-5p	osa-miR156h-5p	osa-miR156i	osa-miR156j-5p	zma-miR156d-5p	zma-miR156f-5p	zma-miR156g-5p	zma-miR156b-5p	zma-miR156c	zma-miR156e-5p	zma-miR156a-5p	zma-miR156h-5p	zma-miR156i-5p	sbi-miR156a	sbi-miR156c	sbi-miR156b	sof-miR156	gma-miR156a	ptc-miR156a	ptc-miR156b	ptc-miR156c	ptc-miR156d	ptc-miR156e	ptc-miR156f	ppt-miR156a	mtr-miR156b-5p	mtr-miR156c-5p	mtr-miR156d-5p	mtr-miR156i-5p	ghr-miR156a	ghr-miR156b	ghr-miR156d
SL2.40ch08	TGACAGAAGAGAGTGAGCAC	832	49143604	49143623	-	osa-miR156k	sbi-miR156d	mtr-miR156a	gma-miR156b	zma-miR156j-5p	bdi-miR156a	rco-miR156e	far-miR156a	tcc-miR156a	mes-miR156k
SL2.40ch08	TGACAGAAGAGAGTGAGCAC	832	49143859	49143878	-	osa-miR156k	sbi-miR156d	mtr-miR156a	gma-miR156b	zma-miR156j-5p	bdi-miR156a	rco-miR156e	far-miR156a	tcc-miR156a	mes-miR156k
SL2.40ch08	TGACAGAAGAGAGTGAGCAC	832	49276200	49276219	+	osa-miR156k	sbi-miR156d	mtr-miR156a	gma-miR156b	zma-miR156j-5p	bdi-miR156a	rco-miR156e	far-miR156a	tcc-miR156a	mes-miR156k
SL2.40ch08	TAGCCAAGGATGACTTGCCT	13	52708635	52708654	+	tcc-miR169g
SL2.40ch08	TTGGACTGAAGGGAGCTCCCT	13907	61949534	61949554	-	ppt-miR319a	ppt-miR319b	sly-miR319a
SL2.40ch08	TTGCTGCCGACTCATTCATCCA	78	61949641	61949662	-	smo-miR319
[truncated: 110 more columns]
