# Supplementary material for: miRCat2: accurate prediction of plant and animal microRNAs from next-generation sequencing datasets
Source: Bioinformatics. 2017 Apr 12;33(16):2446–54. doi: 10.1093/bioinformatics/btx210 (PMC5870699; doi:10.1093/bioinformatics/btx210)
Supplement: Supplementary Data SD7 [file supplementary_data_sd7_btx210.zip]

Archive with 1 entries (1 files):
- Supplementary_data_SD7.7z
